# Supplementary material for: Bi-directional nucleosome sliding by the Chd1 chromatin remodeler integrates intrinsic sequence-dependent and ATP-dependent nucleosome positioning
Source: Nucleic Acids Res. 2023 Sep 20;51(19):10326–43. doi: 10.1093/nar/gkad738 (PMC10602870; doi:10.1093/nar/gkad738)
Supplement: gkad738_Supplemental_files [file gkad738_supplemental_files.zip]

Archive with 12 entries (12 files):
- Park-SupplementaryFiguresplusLegends-2023july28a.pdf
- Supplementary Table 10 (SWH1-Signals_I_before).pdf
- Supplementary Table 11 (SWH1-Signals_I_after).pdf
- Supplementary Table 2 (601-Signals_A_before).pdf
- Supplementary Table 3 (601-Signals_A_after).pdf
- Supplementary Table 4 (601-Signals_M_before).pdf
- Supplementary Table 5 (601-Signals_M_after).pdf
- Supplementary Table 6 (601-Signals_I_before).pdf
- Supplementary Table 7 (601-Signals_I_after).pdf
- Supplementary Table 8 (SWH1-Signals_M_before).pdf
- Supplementary Table 9 (SWH1-Signals_M_after).pdf
- SupplementaryTable1-DNAinformation-2023july28a.pdf
